# Supplementary material for: Antidiabetic and Immunomodulatory Properties of Peptide Fractions from Sacha Inchi Oil Press-Cake
Source: Foods. 2025 Mar 31;14(7):1231. doi: 10.3390/foods14071231 (PMC11988709; doi:10.3390/foods14071231)
Supplement: Supplementary file 1 [file foods-14-01231-s001.zip]

Archive with 1 entries (1 files):
- foods-3526902-supplementary.xlsx
