# Supplementary material for: Antidiabetic and Immunomodulatory Properties of Peptide Fractions from Sacha Inchi Oil Press-Cake
Source: Foods. 2025 Mar 31;14(7):1231. doi: 10.3390/foods14071231 (PMC11988709; doi:10.3390/foods14071231)
Supplement: Supplementary file 1 [file foods-14-01231-s001.zip › foods-3526902-supplementary.xlsx]

## Sheet: S1 Medium resistant peptides
Peptide	Criteria number	N1-P	N1-A	N1-L	N1-M	N1-H	N1-R	N2-L	N2-I	N2-P	N2-V	N2-C	N2-H	N3-P	N3-I	N3-A	N3-W	N3-H	C1-L	C1-W	C1-S	C2-P	C2-L	C2-M	C2-N	C3-R	C3-P	C3-M	C3-G	C3-K
LHALEDPNR	5			ok									ok			ok									ok		ok
RHWLPR	4						ok						ok				ok					ok
ALAELEDNFR	3		ok					ok								ok
LASVTPLR	3			ok																			ok				ok
LLEGSAGCR	3			ok				ok																					ok
LLFPMSR	3			ok				ok																				ok
LLMDTLR	3			ok				ok															ok
LLNEFARAK	3			ok				ok																		ok
LLSLSLPR	3			ok				ok														ok
LLVGEELNK	3			ok				ok																	ok
LLVGGEKER	3			ok				ok																						ok
LPTQSWKVPR	3			ok						ok												ok
LSASGHVVLR	3			ok												ok							ok
PCAESLYQSK	3	ok										ok				ok
RATVSLPR	3						ok									ok						ok
SPATLSNR	3									ok						ok									ok
ALGAQALAVR	2		ok					ok
ALLDSSTR	2		ok					ok
ALLSNEVDR	2		ok					ok
ANLLDVNPR	2		ok																			ok
AVTVSPLR	2										ok																ok
AYLTLNK	2		ok																						ok
DVDNAYMLK	2										ok												ok
ELLSELNR	2							ok																	ok
HALSTVVAPR	2					ok																ok
KCCDMMK	2																							ok				ok
KDVDNAYMLK	2																						ok					ok
LAADDFR	2			ok												ok
LAAELEDNFR	2			ok												ok
LAELLSANLR	2			ok																			ok
LATVLSPR	2			ok																		ok
LATVSLPR	2			ok																		ok
LATVTVPR	2			ok																		ok
LEAELAQR	2			ok												ok
LELSELNR	2			ok																					ok
LELSENLR	2			ok																			ok
LGDLGTLK	2			ok																			ok
LKYENEVALR	2			ok																			ok
LLCFGVNAR	2			ok				ok
LLCMVTR	2			ok				ok
LLEGEECR	2			ok				ok
LLEGEESR	2			ok				ok
LLEGQSCR	2			ok				ok
LLLQLDNAR	2			ok				ok
LLSACDER	2			ok				ok
LLSCDER	2			ok				ok
LLSGCDER	2			ok				ok
LLVGEELER	2			ok				ok
LLVGEKNER	2			ok				ok
LLVGELEER	2			ok				ok
LLVGQSLER	2			ok				ok
LLYLVQGR	2			ok				ok
LNAVEDPK	2			ok																		ok
LNAVESPR	2			ok																		ok
LNLDDLTMEK	2			ok																								ok
LNLDNLTMEK	2			ok																								ok
LSAGEEVER	2			ok												ok
LSASHVVLR	2			ok																			ok
LSGGGLVLK	2			ok																			ok
LSLYALR	2			ok																			ok
LSQLLNDLR	2			ok																			ok
LSVNLGSK	2			ok																									ok
LTLEHSLR	2			ok																			ok
LTLQDLR	2			ok																			ok
MEMSLNLR	2				ok																		ok
MMFLQNPQR	2				ok																						ok
NSHNLPLLR	2																	ok					ok
PCYQNLNDR	2	ok										ok
PSNLLQLR	2	ok																					ok
PSPSLVWR	2	ok												ok
QCCDFMK	2											ok												ok
QLQVYLLNR	2							ok																	ok
QVLCDAPK	2										ok											ok
QVLDNLTMEK	2										ok																	ok
QVTVSLPR	2										ok											ok
REETMCTMR	2						ok																	ok
RLENLADSSR	2						ok	ok
SLEADGTLR	2							ok															ok
SLGGGFGGSR	2							ok																					ok
SLLYALR	2							ok															ok
SLVGLGGTK	2							ok																					ok
SLVGLGTK	2							ok																					ok
SLVNLGGSK	2							ok																					ok
SLVNLGSK	2							ok																					ok
SPATLDSR	2									ok						ok
SPATLNSR	2									ok						ok
SSGLTVGLK	2																						ok						ok
SSGLVTGLK	2																						ok						ok
VAALSVPR	2															ok						ok
VDDNAYMLK	2																						ok					ok
VGHVLSPR	2																	ok				ok
VLLDLPNR	2																								ok		ok
VPDGFGALK	2									ok													ok
VVTVSLPR	2										ok											ok
VVTVTVPR	2										ok											ok
VVVVSLPR	2										ok											ok
YNLPMLR	2																						ok					ok
YVVTAYPER	2										ok																ok
AEAESLYQSK	1		ok
AQLEELAK	1		ok
AQYEDLAQK	1		ok
AQYEELAQR	1		ok
ASLLDTSR	1		ok
DECQLNR	1																								ok
DELTFGSPR	1																					ok
DNDLMLLK	1																						ok
DTLAELNR	1																								ok
DTLDTLR	1																						ok
DVLETETAR	1										ok
DYQELMTNK	1																								ok
EAAESLYESK	1															ok
EAAESLYQSK	1															ok
EEAEALYHSK	1															ok
EECQCDVLK	1																						ok
EELTFGSPR	1																					ok
ELYEDELNKR	1							ok
EMMSLNLR	1																						ok
ESLDTLR	1																						ok
ESTLHLVLR	1																						ok
EYTELNLR	1																						ok
GNLANVLR	1																						ok
KDVDYQMTK	1																											ok
KLLVEMVK	1																											ok
KVTVSLPR	1																					ok
KYEEDLNK	1																							ok
LAELEEALQK	1			ok
LAGELTNFHK	1			ok
LALEALAAR	1			ok
LALSNEVDR	1			ok
LASYLEK	1			ok
LATEVASR	1			ok
LAVQESLYSR	1			ok
LEEQLAK	1			ok
LELSELER	1			ok
LENELQTYR	1			ok
LENEQLTYR	1			ok
LGNECQLDK	1			ok
LNAVEPDK	1			ok
LQDWYDK	1			ok
LSFTELDSR	1			ok
LSKLYVDAR	1			ok
LSLTEALDR	1			ok
LSSPALTNSR	1			ok
LSSPATLDSR	1			ok
LSSPATLNSR	1			ok
LSVQSLEVVR	1			ok
LTLEWESR	1			ok
LTLHTAR	1			ok
LTVLLDTR	1			ok
LVAEEAAR	1			ok
LVQLLVK	1			ok
LYDGLDWR	1			ok
LYDGLTAER	1			ok
LYGVLER	1			ok
MFQELMNTK	1				ok
MMQELFNAR	1				ok
MMQELMNTK	1				ok
MNQDMVEDYR	1				ok
NDDLMLLK	1																						ok
NDLTLLK	1																						ok
NSHNLPLLQR	1																	ok
QLSLEEAR	1							ok
SDWPELLGR	1																ok
SHNLLPLQR	1												ok
SLAGEEVER	1							ok
SLLGNLVATK	1							ok
SLQECCNVVK	1							ok
SLSLSVAR	1							ok
SLSPATLDSR	1							ok
STGPGKEMR	1																							ok
SVMGPYYNSK	1										ok
TEETDGYR	1																												ok
TLDNDLMLLK	1																						ok
TLDNDLMLLR	1																						ok
TSELELR	1																						ok
VAAALLER	1															ok
VALYALR	1																						ok
VATVSLPR	1																					ok
VATVSPLR	1																										ok
VDEYSLLR	1																						ok
VGVLTPSMR	1																							ok
VMLYNCK	1									ok
VPVLQTSDR	1									ok
VQLDNLTMEK	1																											ok
VTGGGFGGSR	1																												ok
VVLDVK	1										ok
YALTLNK	1																								ok
YETELNLR	1																						ok
YLDGLTAER	1							ok
YLQLSAEK	1							ok
YLQLSEAK	1							ok
YLSEAFR	1							ok
YVLALLK	1										ok

## Sheet: S2 Long resistant peptides
Peptide	Criteria number	N1-R	N1-S	N1-Q	N2-D	N2-M	N2-V	N2-N	N2-Q	N2-S	N3-A	N3-G	N3-S	C1-A	C1-R	C2-R	C2-S	C2-Q	C2-Y	C3-Q	C3-E
QNSNLQKSLSDAEQR	6			ok				ok					ok		ok			ok			ok
KNSNLQQSLSDAEQR	5							ok					ok		ok			ok			ok
LQSNLQKSLSDAEQR	5								ok				ok		ok			ok			ok
QLSNLEQSLSDAEQR	5			ok									ok		ok			ok			ok
SPSNLQKSLSDAEQR	5		ok										ok		ok			ok			ok
ELSLNKQSLSDAEQR	4												ok		ok			ok			ok
ESAEAKSLYESK	4		ok							ok	ok										ok
FSSSSGYGGGSSR	4									ok			ok		ok		ok
FSSSSGYGGSSR	4									ok			ok		ok		ok
FSSSSGYGNSSR	4									ok			ok		ok		ok
KLSDLQQSLSDAEQR	4												ok		ok			ok			ok
KLSNLQQSLSDAEQR	4												ok		ok			ok			ok
KSAEAESLYQSK	4									ok	ok						ok			ok
NVEDALADAEQR	4						ok								ok			ok			ok
NVQDALADAEQR	4						ok								ok			ok			ok
QLSNLQQSLSDAEKR	4			ok									ok		ok						ok
QSLEASLAETEGR	4			ok						ok					ok						ok
QSYEQLAEKQNR	4			ok						ok					ok					ok
QVALEEANNDLENK	4			ok			ok				ok										ok
RLSSPTALNSR	4	ok											ok		ok		ok
SKAEAESLYQSK	4		ok								ok						ok			ok
SQAEAESLYKSK	4		ok						ok		ok						ok
SQLEASLAETEGR	4		ok						ok						ok						ok
VNQDALADAEQR	4							ok							ok			ok			ok
ASLEASLAETEGR	3									ok					ok						ok
AVATAAGAALCPR	3						ok				ok				ok
ELSNLQQSLSDAEQR	3												ok					ok			ok
EVALEEANNDLENK	3						ok				ok										ok
HGGGGGGFGGGGFSR	3											ok			ok		ok
KSAENEFVQTLK	3									ok	ok									ok
KSAENEMVTLQK	3									ok	ok							ok
LLAEAFNLDEQLAR	3										ok				ok					ok
LNALEEANNDLENK	3							ok			ok										ok
LQATEANTAAFEAR	3								ok		ok				ok
LQSNLQQSLSDAEVK	3								ok				ok								ok
QDAYNFASNVTK	3			ok	ok						ok
QLSNLQQSLSDAENK	3			ok									ok								ok
QLSNLQQSLSDAEVK	3			ok									ok								ok
QSAENEFVTLKK	3			ok						ok	ok
QSVEADLNVAR	3			ok						ok					ok
QSYEQLAEQNRK	3			ok						ok						ok
QVSDDCQCAEALK	3			ok			ok						ok
QVSDDCQCEALK	3			ok			ok						ok
RLLENELATYR	3	ok													ok				ok
SAYEQLAEQNR	3		ok												ok					ok
SGGFGGNFGNR	3		ok									ok			ok
SGGGGGGLGSGGSLR	3		ok									ok			ok
SKAEAESLYESK	3										ok						ok				ok
SMQQQNECKLNR	3		ok			ok									ok
SNGGGGLGSGGSLR	3		ok									ok			ok
SQYEQLAEQNR	3		ok												ok					ok
VGALSLVSESK	3										ok						ok				ok
VVAPEELQAAALEAAR	3						ok				ok				ok
AASNNVDFQTK	2												ok							ok
AFSYEVLESAFR	2												ok		ok
ALSSPATLNSR	2												ok				ok
APAALGTYSAQLK	2										ok									ok
DVQVEQVESEQAK	2						ok													ok
EEGGGGLGSGGSLR	2											ok			ok
EMEQKELVLQTK	2					ok														ok
ESAENEFVTLKK	2									ok	ok
EWGGGGCGGGGGVSSLR	2											ok			ok
KSAENEMVKTLK	2									ok	ok
KSAENEMVTLKK	2									ok	ok
LDDLEWLQQAK	2				ok															ok
LKVVDENGNSVFDENR	2														ok						ok
LLAEAFNLNTDLAR	2										ok				ok
LLAEAMNLDEKLAR	2										ok				ok
LNDLEEALQQAK	2							ok												ok
LNDLEWLQQAK	2							ok												ok
LPEDNAELNNRR	2														ok	ok
LPENDAELNNRR	2														ok	ok
LPENNAELLDRR	2														ok	ok
LQVVDENGNSVFDSVR	2								ok						ok
LQVVNENGNTVFDGNVR	2								ok						ok
LRLENELQTYR	2														ok				ok
LSDLDSLLAEVK	2									ok											ok
LSSEGFEYVNMK	2									ok			ok
LVGPDGLCMDVK	2						ok					ok
LVGPDGPDKMVK	2						ok					ok
LVGPNGLCMDVK	2						ok					ok
NLALEEANNDLENK	2										ok										ok
NLDLDSLLAEVR	2														ok						ok
NNGGGLGSGGSLR	2											ok			ok
NNGGLGSGSLR	2											ok			ok
NVQDALADAEVK	2						ok														ok
QLSNLQQSLSDALEK	2			ok									ok
QLVVDENGNSVFDSVR	2			ok											ok
SKAENEMVTLK	2		ok								ok
SKEEAEALYHSK	2		ok														ok
SLDLDSLLAELK	2		ok																		ok
SLDLDSLLAEVK	2		ok																		ok
SLLEGEGSSGGGGR	2		ok												ok
TESLDANLYYK	2												ok						ok
TLGQECSAQVQK	2											ok						ok
TNAENEFVTLK	2							ok			ok
TVDEATAAPEVK	2						ok														ok
VDQVEQVESEQAK	2				ok															ok
VKALEEANDDLENK	2										ok										ok
VKALEEANNDLENK	2										ok										ok
VQALEEANNDLENK	2								ok												ok
VQEECKCDVVR	2								ok						ok
VVDNFFNDFLPR	2						ok								ok
WMEQKNKVLQTK	2					ok														ok
ACVLQADGGANLR	1														ok
AESEGFEYVNFK	1												ok
AHGDLGLNLGWDK	1											ok
ALEEANADLEVK	1																				ok
ALEEANDALEVK	1																				ok
ALVLQAGTLPPR	1														ok
APAALGTYSQALK	1										ok
CAVLQADGGANLR	1														ok
CAVLQADGQNLR	1														ok
DVLLNQELEFLK	1						ok
EMEEQNKVLKTK	1					ok
EMEKQDQVLKTK	1					ok
FLEDGEVELLR	1														ok
GNTLDNDLMLLK	1							ok
HGGGGGGFGGGGFDK	1											ok
KELKGQAVMEAMR	1														ok
KLLVDEDGNSVFDGWR	1														ok
KSEFALAGLVK	1									ok
KTAAENDFVTLK	1										ok
LAEEANADLEVK	1																				ok
LCLQADGENLR	1														ok
LKVVDENGNSVFDGWR	1														ok
LKVVDENGNSVMDSVR	1														ok
LKVVNEDGNTVMDRNR	1														ok
LQEESNYELEK	1								ok
LSNNKSMSMLDK	1									ok
LTLDLLDSENELFTTR	1														ok
LTSEGFEYVNMK	1												ok
MEEQKNKVLQTK	1																			ok
MLEQKNQVLQTK	1																			ok
MPTLYLAEMEHK	1																				ok
NHELSLTTGNANR	1														ok
NLDLDSLLAEVK	1																				ok
NLDLEWLQQAK	1																			ok
NTAENEFVTLK	1										ok
QLEESNYELEK	1			ok
SGLSGGGYGSNK	1		ok
SLNNKSMSFLDK	1		ok
SLNNKSMSMLDK	1		ok
TAAENDFVTLKK	1										ok
VDLLNQELEFLK	1				ok
VKEECQCDVVR	1														ok
VLYELEGVSEELAR	1														ok
VQDTDFAAETANLTK	1							ok
VTEGDVFFVPR	1														ok

## Sheet: S3 In silico properties
Peptide sequence	Attributesa	PepCalcb				ADMETlab 2.0c		AllerCatPro 2.0d
		MW	pI	Net charge	Solubility	Ames	ROA
Medium peptides (6 – 10 amino acid residues)
LHALEDPNR*	5	1064.15	5.17	-0.9	Good	0.007	0.025	No
RHWLPR*	4	864.01	12.1	2.1	Good	0.02	0.626	No
LPTQSWKVPR*	3	1211.41	11.41	2	Good	0.003	0.151	No
RATVSLPR*	3	899.05	12.1	2	Good	0.01	0.015	No
LSASGHVVLR*	3	1038.2	10.84	1.1	Poor	0.004	0.036	No
ALAELEDNFR	3	1177.26	3.69	-2	Good	0.014	0.023	No
LLFPMSR	3	863.08	10.84	1	Poor	0.007	0.467	No
LLMDTLR	3	861.06	6.64	0	Good	0.007	0.05	No
LLSLSLPR	3	898.1	10.84	1	Poor	0.01	0.079	No
LLVGEELNK	3	1014.17	4.15	-1	Good	0.016	0.01	No
LASVTPLR	3	856.02	10.84	1	Poor	0.006	0.022	No
LLEGSAGCR	3	905.03	6.14	-0.1	Good	0.015	0.007	No
LLVGGEKER	3	1000.15	7	0	Good	0.005	0.015	No
LLNEFARAK	3	1061.24	10.11	1	Good	0.01	0.042	No
PCAESLYQSK	3	1125.25	6.14	-0.1	Good	0.278	0.013	No
SPATLSNR	3	844.91	10.57	1	Good	0.006	0.003	No
Long peptides (>10 amino acid residues)
QNSNLQKSLSDAEQR*	6	1717.79	6.64	0	Good	0.026	0	No
QLSNLEQSLSDAEQR*	5	1717.79	3.69	-2	Good	0.019	0	No
LQSNLQKSLSDAEQR*	5	1716.85	6.92	0	Good	0.026	0.001	No
SPSNLQKSLSDAEQR*	5	1659.75	6.66	0	Good	0.023	0	No
KNSNLQQSLSDAEQR*	5	1717.79	6.72	0	Good	0.026	0	No
FSSSSGYGGSSR	4	1178.17	9.59	1	Good	0.016	0.004	No
QSYEQLAEKQNR	4	1493.58	6.71	0	Good	0.027	0.003	No
FSSSSGYGNSSR	4	1235.22	9.59	1	Good	0.024	0.005	No
KLSNLQQSLSDAEQR	4	1716.85	6.72	0	Good	0.029	0.001	No
QSLEASLAETEGR	4	1390.45	3.85	-2	Good	0.006	0	No
SQAEAESLYKSK	4	1340.44	6.72	0	Good	0.05	0.001	No
ESAEAKSLYESK	4	1341.42	4.45	-1	Good	0.04	0.001	No
KLSDLQQSLSDAEQR	4	1717.83	4.17	-1	Good	0.028	0.001	No
KSAEAESLYQSK	4	1340.44	6.77	0	Good	0.046	0.002	No
NVEDALADAEQR	4	1330.36	3.43	-3	Good	0.009	0.001	No
NVQDALADAEQR	4	1329.37	3.54	-2	Good	0.011	0.001	No
QLSNLQQSLSDAEKR	4	1716.85	6.64	0	Good	0.029	0.001	No
RLSSPTALNSR	4	1201.33	12.1	2	Good	0.008	0.01	No
SKAEAESLYQSK	4	1340.44	6.72	0	Good	0.05	0.001	No
ELSLNKQSLSDAEQR	4	1717.83	4.32	-1	Good	0.027	0	No
FSSSSGYGGGSSR	4	1235.22	9.59	1	Good	0.01	0.003	No
QVALEEANNDLENK	4	1586.66	3.54	-3	Good	0.023	0	No
SQLEASLAETEGR	4	1390.45	3.85	-2	Good	0.007	0	No
VNQDALADAEQR	4	1329.37	3.54	-2	Good	0.014	0.001	No
a Number of criteria based on the amino acid type and positions at the ultimate (C1 and N1), pe-nultimate (C2 and N2), and antepenultimate (C3 and N3) locations. b The molecular weight (MW), isoelectric point (pI), net charge and solubility were estimated using PepCalc (http://pepcalc.com/). c Toxicity was evaluated by Ames test for mutagenicity and Rat Oral Acute toxicity (ROA) using ADMETlab 2.…
